# Supplementary material for: A short peptide LINC00665_18aa encoded by lncRNA LINC00665 suppresses the proliferation and migration of osteosarcoma cells through the regulation of the CREB1/RPS6KA3 interaction
Source: PLoS One. 2023 Jun 7;18(6):e0286422. doi: 10.1371/journal.pone.0286422 (PMC10246827; doi:10.1371/journal.pone.0286422)
Supplement: S2 Table — (XLSX) [file pone.0286422.s002.xlsx]

## Sheet: sheet1
Supplementary Table 2. The information of the seven putative lncRNA-encoded short peptides in U2OS cells
Gene symbol	Ensembl name	Identified by MS	Peptide encoded by ORF	Location of lncrna	Lenth of orf	Nucleotide sequence of ORF
CRNDE_23	ENSG00000245694	MCFFIFKNPVVFK	MCFFIFKNPVVFKNERFLKNKNWVKFVSIRKDSIL	2382-2486	105	ATGTGCTTTTTCATTTTCAAAAACCCAGTGGTGTTTAAGAATGAAAGATTCTTGAAGAACAAAAATTGGGTTAAATTTGTATCTATCAGAAAAGATTCTATCCTC
CRNDE_47	ENSG00000245694	MIVLFLISNIQIF	MIVLFLISNIQIF	4186-4224	39	ATGATAGTGTTGTTTCTGATAAGCAACATCCAAATATTT
CRNDE_5	ENSG00000245694	ELNLLTQNILLSK	MRKNCFAEYLSSCQSKELNLLTQNILLSKKNGSYNKKKS	756-872	117	ATGAGAAAGAATTGTTTTGCAGAATATTTGTCTAGTTGTCAGAGCAAGGAACTGAATTTATTGACACAGAACATTTTATTAAGTAAAAAAAATGGTTCTTATAACAAAAAAAAAAGC
CRNDE_58	ENSG00000245694	ILCLGISISNLIR	MHVFIFVRLLPSFNVILNFLWIYFPIHKILQNKNDNNFYTFYKNKFIFSPSRCLKILCLGISISNLIRKIG	4553-4765	213	ATGCATGTTTTCATTTTTGTCAGACTTTTACCCTCTTTTAATGTAATTCTCAACTTCTTATGGATTTACTTCCCAATACATAAAATCCTTCAAAACAAGAATGATAATAATTTTTATACTTTTTATAAAAATAAATTTATTTTTAGTCCATCAAGGTGTCTGAAGATTTTATGCCTAGGTATCTCCATATCTAACTTGATAAGGAAAATAGGA
CRNDE_69	ENSG00000245694	PFSIAFLCLKAKK	MPFSIAFLCLKAKKSTLPLFSFREKLFL	5401-5484	84	ATGCCCTTTTCCATTGCTTTTCTCTGCTTGAAAGCAAAAAAAAGTACCCTACCCCTGTTCTCCTTTAGGGAAAAACTATTCCTA
LINC00665_25	ENSG00000232677	TSLVFFFFFSLCL	MFPGRTSLVFFFFFSLCL	2674-2727	54	ATGTTCCCTGGAAGGACATCACTAGTTTTTTTTTTTTTTTTTTCACTCTGTTTA
LINC00665_5	ENSG00000232677	GFPLNRSTLSITI	MVFRREGRCCVRVLKGFPLNRSTLSITI	779-862	84	ATGGTATTCAGAAGGGAGGGGAGATGCTGTGTGCGTGTTCTGAAGGGTTTCCCACTAAACAGATCAACCCTCTCCATAACTATT
