# Supplementary material for: A short peptide LINC00665_18aa encoded by lncRNA LINC00665 suppresses the proliferation and migration of osteosarcoma cells through the regulation of the CREB1/RPS6KA3 interaction
Source: PLoS One. 2023 Jun 7;18(6):e0286422. doi: 10.1371/journal.pone.0286422 (PMC10246827; doi:10.1371/journal.pone.0286422)
Supplement: S4 Table — (XLSX) [file pone.0286422.s004.xlsx]

## Sheet: Sheet1
Supplementary Table 4. The 33 transcriptional factors that can be pulled down by LINC00665_18aa in U2OS cells
RXRB
NFX1
PREB
SMARCC2
SMARCE1
ZNF326
ARID1B
NKRF
ADNP
ZNF787
TEAD1
ZNF629
JUNB
CREB1
ZNFX1
KLF5
MBD2
PBX3
RELA
SP3
NFKB2
CARHSP1
ZNF331
ZNF219
ZNF24
CNBP
WIZ
GTF2IRD1
TFAP2B
ARID1A
THYN1
PBX1
NCOR1
