# Supplementary material for: A short peptide LINC00665_18aa encoded by lncRNA LINC00665 suppresses the proliferation and migration of osteosarcoma cells through the regulation of the CREB1/RPS6KA3 interaction
Source: PLoS One. 2023 Jun 7;18(6):e0286422. doi: 10.1371/journal.pone.0286422 (PMC10246827; doi:10.1371/journal.pone.0286422)
Supplement: S5 Table — (XLSX) [file pone.0286422.s005.xlsx]

## Sheet: Sheet1
Supplementary Table 5. The 22 proteins interacted with CREB1 using String database
TAF4
KRAS
EP300
NCOR1
JUNB
PPP1CC
UBE2I
DNMT1
PTGS2
NFKB2
IRS2
RPS6KA3
TNRC6A
RELA
FHL2
PRKD2
SMARCA4
HDAC2
TNRC6B
CRYZ
HMOX2
RPS6KA2
